# Supplementary material for: Are Tail and Ear Movements Indicators of Emotions in Tail-Docked Pigs in Response to Environmental Enrichment?
Source: Animals (Basel). 2019 Jul 16;9(7):449. doi: 10.3390/ani9070449 (PMC6680777; doi:10.3390/ani9070449)
Supplement: Supplementary file 1 [file animals-09-00449-s001.zip]

Archive with 3 entries (2 files):
- animals-503945-SI/
- animals-503945-SI/animals-503945-suppl file1.docx
- animals-503945-SI/animals-503945-suppl video1.mp4
